# Supplementary material for: A Context-Assisted, Semi-Automated Activity Recall Interface Allowing Uncertainty
Source: Proc ACM Interact Mob Wearable Ubiquitous Technol. Author manuscript; Available in PMC 2026 Jan 3. (PMC12758905; doi:10.1145/3770710)
Supplement: supplemental material [file NIHMS2119389-supplement-supplemental_material.zip]

Archive with 5 entries (4 files):
- ACAI supp/
- ACAI supp/interview_24PAR.pdf
- __MACOSX/ACAI supp/._interview_24PAR.pdf
- ACAI supp/demo 2.mp4
- __MACOSX/ACAI supp/._demo 2.mp4
